# Supplementary material for: Evaluation of the Immunoprotective Capacity of Five Vaccine Candidate Proteins against Avian Necrotic Enteritis and Impact on the Caecal Microbiota of Vaccinated Birds
Source: Animals (Basel). 2023 Oct 26;13(21):3323. doi: 10.3390/ani13213323 (PMC10650611; doi:10.3390/ani13213323)
Supplement: Supplementary file 1 [file animals-13-03323-s001.zip]

Archive with 1 entries (1 files):
- animals-2653677-supplementary.pdf
